# Supplementary material for: CHST4 Gene as a Potential Predictor of Clinical Outcome in Malignant Pleural Mesothelioma
Source: Int J Mol Sci. 2024 Feb 14;25(4):2270. doi: 10.3390/ijms25042270 (PMC10889779; doi:10.3390/ijms25042270)
Supplement: Supplementary file 1 [file ijms-25-02270-s001.zip]

Archive with 10 entries (10 files):
- Figure S1.jpg
- Figure S2.jpg
- Figure S3.jpg
- Figure S4.jpg
- Figure S5.png
- Figure S6.png
- Figure S7.png
- Supplementary material .R
- Table S1.xlsx
- Table S2.xlsx
