# Supplementary material for: CHST4 Gene as a Potential Predictor of Clinical Outcome in Malignant Pleural Mesothelioma
Source: Int J Mol Sci. 2024 Feb 14;25(4):2270. doi: 10.3390/ijms25042270 (PMC10889779; doi:10.3390/ijms25042270)
Supplement: Supplementary file 1 [file ijms-25-02270-s001.zip › Table S1.xlsx]

## Sheet: Table S1
Table S1. Patient background of TCGA MPM dataset.
	Patients (n = 85)
Sex Male (%)	69/16
age median (IQR)	63(57-69)
race (white/black/Asian)	83/1/1
Histology (EPI/BIP/SAR/NOS)	56/23/1/5
Stage (I/II/III/IV)	10/15/44/16
Acronyms: TCGA, The Cancer Genome Atlas; MPM, malignant pleural mesothelioma; IQR, interquartile range; EPI, Epithelioid; BIP, Biphasic; SAR, Sarcomatoid; NOS, not otherwise specified
