# Supplementary material for: CHST4 Gene as a Potential Predictor of Clinical Outcome in Malignant Pleural Mesothelioma
Source: Int J Mol Sci. 2024 Feb 14;25(4):2270. doi: 10.3390/ijms25042270 (PMC10889779; doi:10.3390/ijms25042270)
Supplement: Supplementary file 1 [file ijms-25-02270-s001.zip › Table S2.xlsx]

## Sheet: Sheet1
Table S2. Identified 1,246 prognostic genes from the comprehensive multivariate Cox regression analysis of the gene expression of the TCGA MPM dataset.
Hugo Symbol	HR(95% CI)	p-value
LMNB2	2.41(1.89-3.07)	<0.0001
CDCA2	2.70(2.04-3.57)	<0.0001
UHRF1	2.46(1.89-3.20)	<0.0001
GTSE1	2.61(1.97-3.47)	<0.0001
TRIP13	2.38(1.84-3.07)	<0.0001
IQGAP3	2.25(1.75-2.88)	<0.0001
NCAPG	2.62(1.94-3.52)	<0.0001
MBOAT2	2.64(1.95-3.58)	<0.0001
DEPDC1	2.55(1.90-3.41)	<0.0001
GLT25D1	2.17(1.70-2.78)	<0.0001
CDCA3	2.08(1.65-2.62)	<0.0001
POLQ	2.35(1.80-3.09)	<0.0001
C4orf46	2.21(1.72-2.84)	<0.0001
TROAP	2.02(1.61-2.53)	<0.0001
TUBA1B	2.26(1.74-2.94)	<0.0001
ANKRD52	2.33(1.78-3.05)	<0.0001
CHAF1B	2.25(1.73-2.91)	<0.0001
C9orf140	2.00(1.60-2.50)	<0.0001
XRCC2	2.15(1.68-2.76)	<0.0001
SGOL1	2.15(1.68-2.77)	<0.0001
ORC6L	2.05(1.62-2.59)	<0.0001
RACGAP1	2.32(1.76-3.07)	<0.0001
SHCBP1	2.15(1.67-2.78)	<0.0001
HJURP	2.15(1.67-2.77)	<0.0001
NEK2	2.09(1.64-2.67)	<0.0001
RRM2	2.36(1.77-3.13)	<0.0001
MELK	2.05(1.61-2.61)	<0.0001
BRCA1	2.04(1.60-2.59)	<0.0001
KLHL9	0.41(0.30-0.55)	<0.0001
CDC25A	2.09(1.63-2.69)	<0.0001
CDCA8	2.10(1.63-2.70)	<0.0001
CDK6	2.18(1.67-2.84)	<0.0001
GINS4	2.29(1.73-3.04)	<0.0001
ARHGAP11A	2.29(1.73-3.04)	<0.0001
C11orf82	2.07(1.62-2.66)	<0.0001
DONSON	1.92(1.54-2.40)	<0.0001
NUF2	2.02(1.59-2.56)	<0.0001
CORO1C	1.90(1.53-2.37)	<0.0001
KIAA1841	2.03(1.60-2.59)	<0.0001
KPNA2	1.80(1.47-2.20)	<0.0001
CENPE	2.60(1.88-3.60)	<0.0001
KIF4A	2.06(1.61-2.63)	<0.0001
KIF23	1.82(1.48-2.24)	<0.0001
CKAP2L	2.21(1.68-2.89)	<0.0001
CENPN	1.91(1.53-2.38)	<0.0001
FSCN1	2.13(1.64-2.75)	<0.0001
CENPA	2.07(1.61-2.66)	<0.0001
TOP2A	2.00(1.57-2.53)	<0.0001
ANP32E	2.17(1.66-2.82)	<0.0001
ECT2	2.32(1.74-3.10)	<0.0001
C9orf40	2.26(1.70-3.00)	<0.0001
ZNF367	2.06(1.60-2.65)	<0.0001
WHSC1	2.26(1.70-2.99)	<0.0001
KIF2C	2.14(1.64-2.78)	<0.0001
DPP9	1.93(1.53-2.42)	<0.0001
CEP78	2.08(1.61-2.68)	<0.0001
ANLN	1.89(1.51-2.36)	<0.0001
CCNE2	2.04(1.59-2.61)	<0.0001
CCNA2	2.29(1.71-3.06)	<0.0001
ERCC6L	2.19(1.67-2.89)	<0.0001
CKS2	2.21(1.67-2.91)	<0.0001
CDKN3	2.13(1.63-2.78)	<0.0001
BIRC5	1.80(1.46-2.21)	<0.0001
FOXM1	1.83(1.48-2.26)	<0.0001
CDC20	1.82(1.47-2.25)	<0.0001
STK39	2.31(1.72-3.11)	<0.0001
PXN	2.34(1.74-3.17)	<0.0001
NCS1	2.00(1.56-2.56)	<0.0001
EPR1	2.08(1.60-2.70)	<0.0001
SMC6	1.89(1.51-2.38)	<0.0001
AGPAT6	2.05(1.59-2.65)	<0.0001
DCAF11	0.43(0.32-0.58)	<0.0001
CALU	1.98(1.55-2.54)	<0.0001
TPX2	1.82(1.47-2.25)	<0.0001
KIF14	1.67(1.39-2.02)	<0.0001
CHAF1A	1.97(1.54-2.51)	<0.0001
CCNF	2.03(1.58-2.63)	<0.0001
BAG2	2.00(1.56-2.57)	<0.0001
CDCA5	1.82(1.47-2.27)	<0.0001
TMEFF1	1.98(1.55-2.53)	<0.0001
DST	2.04(1.57-2.63)	<0.0001
MAD2L1	2.01(1.56-2.59)	<0.0001
TK1	1.97(1.54-2.51)	<0.0001
NEIL3	2.42(1.75-3.33)	<0.0001
TYMS	2.12(1.61-2.78)	<0.0001
AURKAPS1	2.04(1.57-2.65)	<0.0001
CCNB1	2.12(1.61-2.79)	<0.0001
CCDC18	2.21(1.66-2.96)	<0.0001
CEP55	1.95(1.53-2.48)	<0.0001
DLGAP5	2.22(1.66-2.96)	<0.0001
UBE2C	1.83(1.47-2.28)	<0.0001
HN1	2.04(1.57-2.64)	<0.0001
BUB1B	1.96(1.53-2.51)	<0.0001
AURKA	2.05(1.58-2.68)	<0.0001
WSB2	2.30(1.69-3.13)	<0.0001
BUB1	2.07(1.58-2.71)	<0.0001
RAD51	2.01(1.55-2.60)	<0.0001
IKBIP	1.95(1.52-2.50)	<0.0001
TSPAN9	1.85(1.47-2.33)	<0.0001
PSAT1	1.91(1.50-2.43)	<0.0001
MYBL2	1.82(1.46-2.28)	<0.0001
UBE2T	1.99(1.54-2.58)	<0.0001
ZWINT	2.08(1.58-2.74)	<0.0001
FAM105B	2.02(1.55-2.63)	<0.0001
CENPO	2.04(1.56-2.66)	<0.0001
ORC1L	1.97(1.53-2.53)	<0.0001
UCN2	2.03(1.56-2.65)	<0.0001
CCNB2	1.80(1.44-2.24)	<0.0001
LOXL2	1.89(1.49-2.40)	<0.0001
SKA1	1.73(1.41-2.12)	<0.0001
SKA3	1.91(1.50-2.44)	<0.0001
KIAA1524	2.17(1.62-2.90)	<0.0001
CENPF	1.79(1.44-2.23)	<0.0001
C1orf135	1.79(1.43-2.23)	<0.0001
THSD1	1.80(1.44-2.25)	<0.0001
MND1	1.81(1.45-2.26)	<0.0001
ESPL1	1.95(1.52-2.52)	<0.0001
C5orf34	1.80(1.44-2.25)	<0.0001
ESCO2	1.76(1.42-2.18)	<0.0001
AURKB	1.84(1.46-2.33)	<0.0001
SACS	2.06(1.56-2.72)	<0.0001
ST6GALNAC5	1.73(1.40-2.14)	<0.0001
PLK1	1.82(1.45-2.30)	<0.0001
KIAA0101	1.89(1.48-2.42)	<0.0001
RAD54B	1.90(1.48-2.42)	<0.0001
EXO1	1.82(1.45-2.29)	<0.0001
SAE1	1.84(1.45-2.32)	<0.0001
CDC45	1.65(1.36-1.99)	<0.0001
S100A16	1.90(1.48-2.43)	<0.0001
NDC80	1.84(1.46-2.33)	<0.0001
NFKBIL2	1.80(1.44-2.26)	<0.0001
SLC7A5	1.78(1.42-2.22)	<0.0001
CDK1	1.81(1.44-2.29)	<0.0001
ARHGAP10	1.75(1.41-2.18)	<0.0001
CARD10	2.02(1.53-2.65)	<0.0001
RSPO1	0.47(0.35-0.63)	<0.0001
SPC25	1.85(1.45-2.35)	<0.0001
TNFSF13	0.41(0.29-0.58)	<0.0001
RAD51AP1	1.92(1.49-2.47)	<0.0001
MAST2	1.76(1.41-2.19)	<0.0001
FANCD2	1.97(1.51-2.57)	<0.0001
IL11	1.77(1.42-2.22)	<0.0001
RAP1GDS1	1.94(1.49-2.51)	<0.0001
SH3BGRL	0.44(0.31-0.60)	<0.0001
GINS2	1.87(1.46-2.39)	<0.0001
C14orf159	0.49(0.37-0.65)	<0.0001
R3HDM1	1.93(1.49-2.50)	<0.0001
E2F8	2.06(1.55-2.74)	<0.0001
KIF18B	1.70(1.38-2.09)	<0.0001
SMURF2	1.69(1.37-2.08)	<0.0001
RASAL2	1.80(1.43-2.28)	<0.0001
EME1	1.72(1.39-2.14)	<0.0001
C11orf84	1.79(1.42-2.26)	<0.0001
SPAG5	1.71(1.38-2.12)	<0.0001
DTL	1.66(1.36-2.03)	<0.0001
CDCA7	1.79(1.42-2.26)	<0.0001
HIST1H2AC	0.41(0.28-0.58)	<0.0001
SGOL2	1.80(1.43-2.28)	<0.0001
H2AFX	1.72(1.39-2.14)	<0.0001
CNN2	1.95(1.50-2.55)	<0.0001
ATAD2	1.90(1.47-2.46)	<0.0001
CDCA4	2.22(1.61-3.05)	<0.0001
LOC100130776	1.72(1.39-2.14)	<0.0001
GINS1	1.75(1.40-2.18)	<0.0001
TMCO4	0.44(0.31-0.61)	<0.0001
MCM8	1.96(1.50-2.57)	<0.0001
PLK4	2.02(1.52-2.68)	<0.0001
REEP4	1.76(1.40-2.20)	<0.0001
B4GALNT1	1.68(1.36-2.06)	<0.0001
FAM40B	2.13(1.57-2.88)	<0.0001
C20orf20	1.76(1.40-2.21)	<0.0001
CASP1	0.47(0.34-0.63)	<0.0001
FAM64A	1.77(1.41-2.22)	<0.0001
NCAPG2	1.99(1.51-2.63)	<0.0001
MYBL1	1.70(1.37-2.11)	<0.0001
GPSM2	1.84(1.44-2.35)	<0.0001
STIL	1.99(1.51-2.63)	<0.0001
UCK2	1.90(1.47-2.46)	<0.0001
PBK	1.71(1.38-2.13)	<0.0001
PKMYT1	1.62(1.33-1.97)	<0.0001
CENPI	1.68(1.36-2.08)	<0.0001
RIN1	1.72(1.38-2.14)	<0.0001
C10orf26	0.49(0.36-0.65)	<0.0001
GOLT1B	1.86(1.45-2.40)	<0.0001
MCM10	1.83(1.43-2.34)	<0.0001
KIF15	1.86(1.44-2.40)	<0.0001
MKI67	1.71(1.37-2.13)	<0.0001
C9orf82	0.52(0.40-0.68)	<0.0001
PRC1	1.59(1.32-1.93)	<0.0001
SULT1B1	3.00(1.91-4.71)	<0.0001
C8orf58	1.83(1.43-2.34)	<0.0001
TMEM86B	1.87(1.44-2.41)	<0.0001
TSPAN5	1.89(1.45-2.46)	<0.0001
DNMT3B	1.64(1.34-2.01)	<0.0001
THTPA	0.41(0.29-0.59)	<0.0001
EZH2	1.80(1.41-2.29)	<0.0001
ZBTB7C	0.50(0.38-0.67)	<0.0001
LY6K	3.58(2.12-6.07)	<0.0001
TBXA2R	1.68(1.36-2.09)	<0.0001
C5orf33	1.86(1.44-2.40)	<0.0001
DEPDC1B	1.74(1.38-2.19)	<0.0001
ARSI	1.73(1.38-2.17)	<0.0001
MICALL1	1.91(1.46-2.49)	<0.0001
TUBA1C	1.94(1.47-2.55)	<0.0001
FAM72B	1.79(1.41-2.29)	<0.0001
ITGA5	1.93(1.47-2.53)	<0.0001
BRIP1	1.79(1.41-2.28)	<0.0001
SHC1	1.91(1.46-2.51)	<0.0001
ZNF71	1.89(1.45-2.46)	<0.0001
BEND6	1.73(1.38-2.17)	<0.0001
ZAK	1.66(1.35-2.06)	<0.0001
FLJ11235	0.46(0.33-0.64)	<0.0001
C12orf24	1.70(1.36-2.12)	<0.0001
CABYR	1.72(1.37-2.15)	<0.0001
PPAT	2.04(1.52-2.75)	<0.0001
B3GALNT2	1.72(1.37-2.15)	<0.0001
FBXO5	1.89(1.45-2.46)	<0.0001
HIST1H2BD	0.42(0.29-0.60)	<0.0001
BTBD10	1.85(1.43-2.38)	<0.0001
SUSD5	2.08(1.53-2.82)	<0.0001
RTN4	2.00(1.50-2.68)	<0.0001
PRR11	1.83(1.42-2.36)	<0.0001
FAM111B	1.75(1.38-2.21)	<0.0001
CENPL	1.70(1.36-2.13)	<0.0001
TMEM44	1.77(1.39-2.24)	<0.0001
RABGGTA	0.43(0.30-0.61)	<0.0001
PCNA	1.81(1.41-2.32)	<0.0001
TMBIM4	0.49(0.36-0.66)	<0.0001
GNG12	1.83(1.42-2.35)	<0.0001
C15orf42	1.64(1.33-2.02)	<0.0001
SC65	1.66(1.34-2.05)	<0.0001
C9orf30	1.80(1.41-2.31)	<0.0001
C7orf60	1.83(1.42-2.36)	<0.0001
ZWILCH	1.68(1.35-2.09)	<0.0001
KIAA1737	0.43(0.30-0.62)	<0.0001
SLC39A6	2.08(1.52-2.83)	<0.0001
MAP3K4	1.90(1.45-2.49)	<0.0001
HMGB2	1.71(1.36-2.14)	<0.0001
ARL6IP1	2.00(1.49-2.69)	<0.0001
PHTF2	1.82(1.41-2.34)	<0.0001
SEMA7A	1.99(1.48-2.66)	<0.0001
DSN1	1.63(1.33-2.02)	<0.0001
ADAMTS5	1.78(1.39-2.27)	<0.0001
LEPRE1	1.73(1.37-2.19)	<0.0001
MED7	0.49(0.36-0.66)	<0.0001
RAD54L	1.57(1.30-1.91)	<0.0001
TMEM181	1.74(1.37-2.20)	<0.0001
HELLS	1.82(1.41-2.36)	<0.0001
TMEM189	1.74(1.37-2.21)	<0.0001
SLC35A4	0.47(0.34-0.65)	<0.0001
CDC25C	1.59(1.30-1.93)	<0.0001
KIF4B	1.67(1.34-2.08)	<0.0001
TACC3	1.73(1.37-2.19)	<0.0001
XPOT	1.71(1.36-2.16)	<0.0001
CENPK	1.75(1.38-2.23)	<0.0001
CNIH2	1.60(1.31-1.96)	<0.0001
ATAD5	1.68(1.34-2.09)	<0.0001
WDHD1	1.80(1.40-2.32)	<0.0001
TNFRSF10B	1.91(1.44-2.52)	<0.0001
E2F7	1.75(1.38-2.23)	<0.0001
GIN1	0.47(0.34-0.65)	<0.0001
ANXA2P2	1.87(1.43-2.45)	<0.0001
ANXA2	1.83(1.41-2.38)	<0.0001
LOC341056	1.84(1.42-2.40)	<0.0001
FKRP	1.77(1.38-2.27)	<0.0001
C5orf4	0.44(0.31-0.63)	<0.0001
TTK	1.65(1.33-2.05)	<0.0001
SLU7	0.52(0.39-0.69)	<0.0001
MCM2	1.69(1.34-2.12)	<0.0001
RTP4	0.42(0.29-0.61)	<0.0001
RASAL2-AS1	1.70(1.35-2.15)	<0.0001
IGF2BP3	1.85(1.42-2.43)	<0.0001
DCBLD1	1.73(1.36-2.20)	<0.0001
TIMELESS	1.86(1.42-2.45)	<0.0001
GHR	0.36(0.23-0.56)	<0.0001
H6PD	0.46(0.33-0.65)	<0.0001
HEY1	1.93(1.45-2.57)	<0.0001
ENAH	1.65(1.32-2.05)	<0.0001
CAMK2A	1.70(1.35-2.15)	<0.0001
UBE2V2	2.04(1.49-2.80)	<0.0001
N4BP1	0.54(0.42-0.71)	<0.0001
SPIRE1	1.58(1.29-1.93)	<0.0001
CYB5D2	0.52(0.39-0.69)	<0.0001
ADORA2B	1.66(1.33-2.07)	<0.0001
ZNF695	1.86(1.41-2.44)	<0.0001
C4orf39	1.69(1.34-2.12)	<0.0001
NPTXR	1.72(1.35-2.19)	<0.0001
FAM164C	0.43(0.30-0.63)	<0.0001
KDELC1	1.82(1.40-2.37)	<0.0001
SERPINH1	1.68(1.33-2.11)	<0.0001
ULBP2	1.65(1.32-2.05)	<0.0001
RPAP3	1.85(1.41-2.43)	<0.0001
SGEF	1.66(1.32-2.07)	<0.0001
FBXW11	0.55(0.42-0.71)	<0.0001
LRFN4	1.55(1.27-1.88)	<0.0001
BLM	1.63(1.31-2.02)	<0.0001
FBXO44	0.47(0.34-0.66)	<0.0001
EFNA5	0.52(0.39-0.70)	<0.0001
CPNE7	1.59(1.29-1.95)	<0.0001
GTF2E2	1.78(1.37-2.30)	<0.0001
C18orf54	1.66(1.32-2.08)	<0.0001
RICH2	0.41(0.28-0.61)	<0.0001
PER3	0.43(0.30-0.63)	<0.0001
PSMC3IP	1.68(1.33-2.11)	<0.0001
NUDCD2	0.52(0.39-0.70)	<0.0001
PEX2	0.51(0.38-0.69)	<0.0001
MARS	1.69(1.34-2.14)	<0.0001
C11orf41	2.12(1.51-2.98)	<0.0001
HIST1H4H	0.47(0.33-0.66)	<0.0001
FBXL5	0.53(0.40-0.70)	<0.0001
SLC26A6	1.65(1.32-2.07)	<0.0001
TPM4	1.77(1.37-2.29)	<0.0001
ACTB	1.70(1.34-2.15)	<0.0001
ISOC1	0.47(0.34-0.66)	<0.0001
ARNTL2	1.79(1.38-2.33)	<0.0001
ABL2	1.74(1.36-2.24)	<0.0001
EPHB4	1.76(1.36-2.27)	<0.0001
PARP8	0.53(0.40-0.70)	<0.0001
BAIAP2L2	1.73(1.35-2.21)	<0.0001
THBS3	1.63(1.31-2.04)	<0.0001
ARHGEF10L	0.53(0.40-0.71)	<0.0001
UAP1L1	1.65(1.32-2.07)	<0.0001
CHMP5	0.52(0.39-0.70)	<0.0001
PRKCA	1.87(1.41-2.49)	<0.0001
HIST1H2BK	0.48(0.34-0.67)	<0.0001
DENR	1.79(1.38-2.33)	<0.0001
DEGS1	1.61(1.30-1.99)	<0.0001
POLE	1.75(1.36-2.25)	<0.0001
KIF11	1.60(1.29-1.97)	<0.0001
FLNB	1.70(1.34-2.16)	<0.0001
WDR76	1.78(1.37-2.31)	<0.0001
FDPS	1.63(1.30-2.02)	<0.0001
MYB	1.64(1.31-2.06)	<0.0001
POLE2	1.70(1.34-2.16)	<0.0001
GSG2	1.65(1.31-2.06)	<0.0001
LGALS1	1.63(1.30-2.03)	<0.0001
PFKFB4	1.73(1.35-2.23)	<0.0001
CMTM3	1.74(1.35-2.24)	<0.0001
TMTC3	1.76(1.36-2.27)	<0.0001
KIF3C	1.69(1.33-2.15)	<0.0001
ANKHD1-EIF4EBP3	0.50(0.37-0.69)	<0.0001
SAPS1	1.64(1.31-2.05)	<0.0001
CACHD1	0.31(0.18-0.53)	<0.0001
HAPLN1	1.70(1.34-2.17)	<0.0001
XYLB	1.62(1.30-2.03)	<0.0001
FANCI	1.62(1.30-2.01)	<0.0001
RAD18	1.69(1.33-2.15)	<0.0001
KIF20A	1.59(1.29-1.97)	<0.0001
NCAPH	1.66(1.32-2.10)	<0.0001
CFB	0.50(0.37-0.69)	<0.0001
NUP188	1.83(1.39-2.42)	<0.0001
CSTF2T	0.53(0.40-0.71)	<0.0001
ACTN1	1.80(1.37-2.35)	<0.0001
C10orf54	0.51(0.37-0.69)	<0.0001
PKN3	1.61(1.30-2.01)	<0.0001
PLEKHA9	1.90(1.41-2.55)	<0.0001
ASF1B	1.60(1.29-1.98)	<0.0001
KIFC1	1.56(1.27-1.92)	<0.0001
TDG	1.67(1.32-2.12)	<0.0001
C12orf48	1.68(1.32-2.13)	<0.0001
PSMD14	1.79(1.37-2.35)	<0.0001
C22orf23	1.74(1.35-2.24)	<0.0001
CALB2	0.51(0.38-0.70)	<0.0001
FIGNL1	1.76(1.35-2.28)	<0.0001
NUDT7	0.46(0.32-0.66)	<0.0001
XPO5	1.58(1.28-1.95)	<0.0001
SYS1	0.51(0.37-0.69)	<0.0001
ADAMTSL5	1.67(1.32-2.12)	<0.0001
C12orf23	1.72(1.34-2.20)	<0.0001
CELSR3	1.67(1.32-2.12)	<0.0001
EBAG9	0.48(0.34-0.67)	<0.0001
BTN3A3	0.42(0.28-0.63)	<0.0001
EMBP1	0.39(0.25-0.61)	<0.0001
NCAPD2	1.61(1.29-2.01)	<0.0001
EMP3	1.63(1.30-2.05)	<0.0001
RECQL4	1.46(1.22-1.74)	<0.0001
MAT2B	0.47(0.33-0.67)	<0.0001
ALDH3A2	0.54(0.40-0.72)	<0.0001
PXDN	1.56(1.27-1.91)	<0.0001
RALA	1.60(1.28-1.99)	<0.0001
POLR3D	1.60(1.28-1.99)	<0.0001
CKAP4	1.73(1.34-2.24)	<0.0001
PLXNA1	1.67(1.31-2.12)	<0.0001
C14orf4	0.55(0.42-0.73)	<0.0001
PDLIM7	1.69(1.32-2.15)	<0.0001
TMEM184B	1.67(1.31-2.13)	<0.0001
SECISBP2	0.59(0.46-0.75)	<0.0001
DHRS1	0.51(0.37-0.70)	<0.0001
CDC6	1.57(1.27-1.94)	<0.0001
SGMS1	0.50(0.36-0.69)	<0.0001
HABP4	1.59(1.28-1.99)	<0.0001
PTPLB	1.60(1.28-2.00)	<0.0001
FKBP10	1.52(1.25-1.85)	<0.0001
ATP2C1	1.69(1.32-2.16)	<0.0001
C4orf21	1.77(1.35-2.32)	<0.0001
GNB3	1.72(1.33-2.22)	<0.0001
SLC25A22	1.70(1.32-2.19)	<0.0001
TCF3	1.56(1.26-1.92)	<0.0001
LIG1	1.50(1.24-1.81)	<0.0001
BICD2	1.73(1.33-2.24)	<0.0001
ZNF879	0.47(0.32-0.67)	<0.0001
FADS2	1.67(1.31-2.13)	<0.0001
PPPDE1	1.60(1.28-1.99)	<0.0001
CCDC109A	1.56(1.26-1.92)	<0.0001
EAPP	0.54(0.40-0.72)	<0.0001
ARHGAP11B	1.72(1.33-2.23)	<0.0001
CCDC21	1.80(1.36-2.37)	<0.0001
KIAA1949	1.64(1.29-2.07)	<0.0001
GBA2	0.54(0.40-0.72)	<0.0001
CASP4	0.55(0.42-0.73)	<0.0001
RCHY1	0.57(0.44-0.75)	<0.0001
C16orf57	1.79(1.36-2.36)	<0.0001
SQLE	1.78(1.35-2.35)	<0.0001
ADAM9	1.77(1.35-2.32)	<0.0001
PNRC2	0.53(0.40-0.72)	<0.0001
GEN1	1.69(1.32-2.18)	<0.0001
TMEM206	1.62(1.29-2.05)	<0.0001
MYO5B	0.54(0.41-0.73)	<0.0001
C1orf96	1.60(1.28-2.00)	<0.0001
TEF	0.54(0.41-0.73)	<0.0001
PDZK1IP1	0.46(0.32-0.67)	<0.0001
C12orf34	1.62(1.29-2.05)	<0.0001
SELENBP1	0.50(0.36-0.70)	<0.0001
HIST1H2BE	0.50(0.36-0.69)	<0.0001
UBE2Q2	1.70(1.32-2.19)	<0.0001
CREB3L1	1.74(1.33-2.26)	<0.0001
TIGD6	0.56(0.42-0.74)	<0.0001
LOX	1.49(1.23-1.80)	<0.0001
ASAP1	1.69(1.32-2.18)	<0.0001
NME1	1.57(1.27-1.95)	<0.0001
HELQ	0.55(0.41-0.73)	<0.0001
FAM72D	1.56(1.26-1.93)	<0.0001
EMB	0.35(0.21-0.58)	<0.0001
CCNG1	0.50(0.36-0.70)	<0.0001
CLDN15	0.52(0.38-0.71)	<0.0001
C5orf30	1.58(1.27-1.96)	<0.0001
IFT74	0.59(0.45-0.76)	<0.0001
NUSAP1	1.58(1.27-1.97)	<0.0001
SMARCA2	0.55(0.42-0.73)	<0.0001
CYB5A	0.48(0.33-0.68)	<0.0001
FEN1	1.73(1.33-2.25)	<0.0001
CARD16	0.52(0.38-0.71)	<0.0001
KCTD5	1.74(1.33-2.27)	<0.0001
EXT2	1.65(1.29-2.09)	<0.0001
C9orf69	1.67(1.30-2.14)	<0.0001
STIP1	1.63(1.29-2.05)	<0.0001
FKBP4	1.68(1.31-2.16)	<0.0001
FANCB	1.63(1.29-2.07)	<0.0001
DSG2	1.64(1.29-2.09)	<0.0001
BCL2L12	1.50(1.23-1.83)	<0.0001
NT5C3L	1.53(1.25-1.88)	<0.0001
LAMC1	1.48(1.22-1.79)	<0.0001
ITGB1	1.55(1.25-1.92)	<0.0001
GJC1	1.59(1.27-1.99)	<0.0001
FADS1	1.76(1.34-2.31)	<0.0001
PHLDB2	1.75(1.33-2.30)	<0.0001
C16orf59	1.48(1.22-1.79)	<0.0001
C17orf108	0.52(0.38-0.72)	<0.0001
RRP1B	1.75(1.34-2.31)	<0.0001
SH3GL1	1.62(1.28-2.04)	<0.0001
TUSC1	0.54(0.40-0.73)	<0.0001
ELOVL6	1.91(1.40-2.63)	<0.0001
DLGAP4	1.67(1.30-2.15)	<0.0001
FAM57A	1.54(1.25-1.90)	<0.0001
SLC16A3	1.72(1.32-2.24)	<0.0001
IVD	0.54(0.40-0.73)	<0.0001
ZNF277	0.53(0.39-0.72)	<0.0001
ACTN4	1.61(1.28-2.02)	<0.0001
PACS1	1.70(1.31-2.20)	<0.0001
SLMO1	1.72(1.32-2.24)	<0.0001
CAP1	1.72(1.32-2.24)	<0.0001
MAP4K4	1.57(1.26-1.95)	<0.0001
GOT2	1.54(1.25-1.91)	<0.0001
GMPR	0.51(0.37-0.71)	<0.0001
CGN	0.54(0.40-0.73)	<0.0001
SLC25A4	0.49(0.34-0.69)	<0.0001
CHTF8	0.56(0.43-0.75)	<0.0001
TBC1D9	0.46(0.31-0.67)	<0.0001
PDP1	1.75(1.33-2.31)	<0.0001
FHL3	1.73(1.32-2.26)	<0.0001
CHN1	1.59(1.27-1.99)	<0.0001
KCMF1	1.80(1.35-2.40)	<0.0001
PSMD13	1.68(1.30-2.16)	<0.0001
DHX34	1.58(1.26-1.98)	<0.0001
SLC20A1	1.91(1.39-2.63)	<0.0001
CCDC150	1.54(1.24-1.90)	<0.0001
SS18L1	1.66(1.29-2.13)	<0.0001
GCA	0.58(0.44-0.76)	<0.0001
MCM4	1.77(1.34-2.35)	<0.0001
PLOD1	1.64(1.28-2.09)	<0.0001
SNAI2	1.64(1.28-2.09)	<0.0001
C10orf32	0.52(0.38-0.72)	<0.0001
CEP152	1.70(1.31-2.21)	<0.0001
PCGF5	0.56(0.42-0.74)	<0.0001
PIGH	0.55(0.41-0.74)	<0.0001
AMZ1	1.64(1.29-2.10)	<0.0001
NUP62	1.62(1.28-2.05)	<0.0001
IK	0.53(0.38-0.72)	<0.0001
FSTL1	1.58(1.26-1.98)	<0.0001
RPRM	0.56(0.42-0.74)	<0.0001
PRPS2	1.59(1.27-2.00)	<0.0001
SMS	1.69(1.30-2.18)	<0.0001
ZNF208	0.53(0.38-0.72)	<0.0001
C1orf203	0.60(0.46-0.77)	<0.0001
WDR62	1.45(1.21-1.74)	<0.0001
PKM2	1.79(1.34-2.39)	<0.0001
EML1	0.52(0.37-0.72)	<0.0001
HIST1H3H	0.44(0.29-0.66)	<0.0001
RAB11FIP5	1.69(1.30-2.19)	<0.0001
COL7A1	1.63(1.28-2.07)	<0.0001
MMAA	0.59(0.45-0.76)	<0.0001
SAP30	1.59(1.26-2.00)	<0.0001
C6orf47	0.55(0.41-0.74)	<0.0001
FRMD6	1.53(1.24-1.90)	<0.0001
TULP3	1.56(1.25-1.95)	<0.0001
MAPK6	1.66(1.29-2.13)	<0.0001
FAM72A	1.48(1.22-1.80)	<0.0001
C20orf3	1.64(1.28-2.09)	<0.0001
SFRS5	0.53(0.38-0.72)	<0.0001
FBXO9	0.57(0.43-0.75)	<0.0001
POLD1	1.46(1.21-1.77)	<0.0001
GTF2IRD2P1	0.52(0.38-0.72)	<0.0001
UBE2S	1.44(1.20-1.73)	<0.0001
BICD1	1.65(1.28-2.12)	<0.0001
E2F3	1.69(1.30-2.20)	<0.0001
MIER2	1.69(1.30-2.19)	<0.0001
FAM101B	1.58(1.26-1.99)	<0.0001
CCDC99	1.67(1.29-2.16)	<0.0001
DNM1L	1.67(1.29-2.15)	<0.0001
SECTM1	0.54(0.40-0.73)	<0.0001
ACSL5	0.51(0.37-0.72)	<0.0001
ACLY	1.53(1.24-1.89)	<0.0001
GALNT2	1.52(1.23-1.87)	<0.0001
ALS2CR4	1.44(1.20-1.73)	<0.0001
HIST1H3E	0.43(0.29-0.66)	<0.0001
NRBP1	1.64(1.28-2.10)	<0.0001
C5orf32	0.51(0.36-0.71)	<0.0001
KIAA1199	1.57(1.25-1.96)	<0.0001
SLC28A3	0.49(0.34-0.70)	<0.0001
RNASEH1	1.80(1.34-2.42)	<0.0001
FAAH2	0.51(0.36-0.71)	<0.0001
TRIM21	0.55(0.40-0.74)	<0.0001
PHLPP2	0.53(0.39-0.73)	<0.0001
MARK3	0.57(0.43-0.76)	<0.0001
ARFGAP1	1.64(1.28-2.11)	<0.0001
KCNQ5	1.66(1.29-2.14)	<0.0001
TRANK1	0.58(0.44-0.76)	<0.0001
TRIM65	1.68(1.29-2.18)	<0.0001
FSD1	1.59(1.26-2.02)	<0.0001
PWP1	1.55(1.24-1.93)	<0.0001
EPHB6	0.55(0.40-0.74)	<0.0001
GMPS	1.67(1.29-2.17)	<0.0001
MCF2L2	1.57(1.25-1.98)	0.0001
TRAIP	1.48(1.21-1.81)	0.0001
C6orf167	1.54(1.24-1.91)	0.0001
FLNA	1.60(1.26-2.04)	0.0001
AMIGO2	1.88(1.37-2.59)	0.0001
ITLN1	0.53(0.39-0.73)	0.0001
AGXT2L2	0.54(0.39-0.73)	0.0001
CKAP5	1.48(1.21-1.81)	0.0001
HOXB6	1.61(1.26-2.04)	0.0001
ANXA8	0.55(0.41-0.75)	0.0001
AP3M2	1.66(1.28-2.14)	0.0001
ZNF788	0.50(0.36-0.71)	0.0001
DEPDC7	1.64(1.28-2.10)	0.0001
PIGP	0.57(0.43-0.76)	0.0001
NRM	1.49(1.22-1.82)	0.0001
IRF9	0.51(0.37-0.72)	0.0001
PCDHGC3	0.56(0.41-0.75)	0.0001
PARP9	0.57(0.42-0.75)	0.0001
MTAP	0.56(0.42-0.75)	0.0001
TRIM5	0.56(0.41-0.75)	0.0001
TRIAP1	1.57(1.25-1.98)	0.0001
CCIN	1.60(1.26-2.03)	0.0001
KIF20B	1.60(1.26-2.03)	0.0001
ITM2B	0.54(0.39-0.74)	0.0001
UFSP2	0.57(0.43-0.76)	0.0001
SP100	0.58(0.44-0.77)	0.0001
NCBP1	1.67(1.29-2.17)	0.0001
VEGFC	1.63(1.27-2.08)	0.0001
UIMC1	0.55(0.41-0.75)	0.0001
SPRYD4	0.57(0.43-0.76)	0.0001
CFL1	1.67(1.29-2.17)	0.0001
DDX12	1.67(1.29-2.16)	0.0001
NEK6	1.62(1.27-2.07)	0.0001
C17orf53	1.54(1.24-1.92)	0.0001
G6PD	1.71(1.30-2.24)	0.0001
ZNF833	1.58(1.25-2.00)	0.0001
IFIT2	0.56(0.42-0.75)	0.0001
HLA-E	0.53(0.39-0.73)	0.0001
TRIM26	0.55(0.41-0.75)	0.0001
ARMCX5	0.59(0.45-0.77)	0.0001
EIF4EBP1	1.58(1.25-2.00)	0.0001
PI3	1.66(1.28-2.14)	0.0001
NEDD4	1.62(1.26-2.07)	0.0001
NUP210	1.61(1.26-2.05)	0.0001
CDH2	1.56(1.24-1.96)	0.0001
DNA2	1.50(1.22-1.85)	0.0001
FN1	1.54(1.23-1.92)	0.0001
L1CAM	1.58(1.25-1.99)	0.0001
DNAJC9	1.62(1.27-2.08)	0.0001
SLC19A1	1.53(1.23-1.90)	0.0001
SIRPA	0.57(0.42-0.76)	0.0001
ATP7A	0.57(0.43-0.76)	0.0001
C4orf34	0.58(0.44-0.77)	0.0001
TLR3	0.51(0.36-0.72)	0.0001
PTPRR	1.49(1.21-1.83)	0.0001
BDH2	0.53(0.38-0.73)	0.0001
YWHAQ	1.54(1.23-1.92)	0.0001
HAUS1	1.70(1.30-2.24)	0.0001
SYNJ2	1.64(1.27-2.11)	0.0001
GMNN	1.73(1.31-2.30)	0.0001
MAX	0.55(0.41-0.75)	0.0001
ANAPC7	1.53(1.23-1.91)	0.0001
CMPK2	0.53(0.38-0.74)	0.0001
MYH9	1.50(1.22-1.84)	0.0001
PAK2	1.67(1.28-2.17)	0.0001
PTGES3	1.63(1.27-2.10)	0.0001
HNRNPH2	0.60(0.46-0.78)	0.0001
PLEKHH1	0.39(0.24-0.63)	0.0001
SLC1A3	1.57(1.24-1.99)	0.0001
ENTPD4	1.72(1.30-2.27)	0.0001
OXCT2	1.50(1.22-1.86)	0.0001
KLHL5	1.46(1.20-1.78)	0.0001
44813	1.56(1.24-1.95)	0.0001
H2AFZ	1.79(1.32-2.42)	0.0001
RBMS3	1.65(1.27-2.13)	0.0001
MFAP5	1.56(1.24-1.96)	0.0001
TNFSF4	1.57(1.24-1.98)	0.0001
HMMR	1.61(1.26-2.06)	0.0002
NUP107	1.64(1.27-2.11)	0.0002
VPS13D	0.56(0.41-0.75)	0.0002
EPB41L4A	0.40(0.25-0.64)	0.0002
KIAA1310	0.59(0.45-0.77)	0.0002
SYNCRIP	1.61(1.26-2.07)	0.0002
GPC6	1.56(1.24-1.97)	0.0002
IFITM1	0.50(0.35-0.71)	0.0002
C12orf4	1.47(1.20-1.80)	0.0002
IFIT1	0.56(0.41-0.75)	0.0002
PTGR2	0.57(0.42-0.76)	0.0002
PSME4	1.59(1.25-2.01)	0.0002
HOXB4	0.53(0.38-0.74)	0.0002
CIT	1.41(1.18-1.68)	0.0002
MRPS18B	0.57(0.42-0.76)	0.0002
ACTR2	1.66(1.28-2.16)	0.0002
PRKDC	1.70(1.29-2.23)	0.0002
VAT1	1.58(1.25-2.01)	0.0002
C20orf27	1.61(1.26-2.07)	0.0002
TCF19	1.55(1.23-1.95)	0.0002
CLN5	0.57(0.43-0.76)	0.0002
C15orf23	1.63(1.26-2.10)	0.0002
SCD	1.59(1.25-2.03)	0.0002
RAB32	1.59(1.25-2.01)	0.0002
F12	1.57(1.24-1.98)	0.0002
TRAM2	1.53(1.23-1.92)	0.0002
CRY2	0.60(0.46-0.78)	0.0002
MARCKS	1.67(1.28-2.17)	0.0002
PPAPDC2	0.46(0.31-0.69)	0.0002
AGPAT5	1.59(1.25-2.03)	0.0002
SRD5A1	1.64(1.27-2.12)	0.0002
BAT4	0.48(0.33-0.71)	0.0002
RARRES3	0.50(0.35-0.72)	0.0002
ZNF219	0.57(0.43-0.76)	0.0002
P4HA1	1.65(1.27-2.13)	0.0002
TRIM38	0.58(0.44-0.77)	0.0002
CDK4	1.49(1.21-1.84)	0.0002
KDM4A	0.56(0.42-0.76)	0.0002
KNTC1	1.49(1.21-1.84)	0.0002
CCDC88A	1.59(1.25-2.03)	0.0002
CLYBL	0.53(0.38-0.74)	0.0002
ACOT7	1.50(1.21-1.85)	0.0002
POLR2D	1.58(1.25-2.02)	0.0002
POC1A	1.41(1.18-1.69)	0.0002
THUMPD3-AS1	1.69(1.28-2.23)	0.0002
CDH6	1.65(1.27-2.14)	0.0002
SETD8	1.46(1.20-1.78)	0.0002
STAT5A	0.56(0.41-0.76)	0.0002
RSKR	1.58(1.24-2.00)	0.0002
PHF15	0.55(0.40-0.75)	0.0002
PLA2R1	1.65(1.27-2.15)	0.0002
GREB1L	1.62(1.26-2.08)	0.0002
ADM2	1.59(1.25-2.03)	0.0002
ZNF33B	0.59(0.44-0.78)	0.0002
PHF19	1.57(1.24-1.99)	0.0002
RHOBTB3	1.59(1.25-2.03)	0.0002
PTPN11	1.71(1.29-2.26)	0.0002
PFDN2	1.65(1.27-2.15)	0.0002
C12orf72	0.56(0.42-0.76)	0.0002
SLC1A5	1.58(1.24-2.01)	0.0002
TMEM37	0.58(0.43-0.77)	0.0002
C13orf27	1.71(1.29-2.26)	0.0002
PEA15	1.57(1.24-1.98)	0.0002
ACCS	0.46(0.30-0.69)	0.0002
TIMM50	1.54(1.23-1.93)	0.0002
C17orf63	1.53(1.22-1.92)	0.0002
VAV2	1.64(1.26-2.14)	0.0002
GFPT2	0.52(0.37-0.73)	0.0002
MTSS1L	1.64(1.26-2.13)	0.0002
C12orf70	1.54(1.22-1.93)	0.0002
PIAS3	1.59(1.25-2.04)	0.0002
DTD1	1.64(1.26-2.13)	0.0002
SPOCD1	1.99(1.38-2.86)	0.0002
DSCAML1	0.56(0.41-0.76)	0.0002
LOC344967	1.50(1.21-1.87)	0.0002
FAM54A	1.45(1.19-1.77)	0.0002
MEIS3	1.54(1.23-1.94)	0.0002
LINC00910	0.52(0.37-0.74)	0.0002
ANXA2P1	1.51(1.21-1.88)	0.0002
IFIT3	0.57(0.43-0.77)	0.0002
SNX1	0.60(0.46-0.79)	0.0002
E2F1	1.40(1.17-1.67)	0.0002
PTPN3	0.53(0.38-0.74)	0.0002
NCAPD3	1.49(1.21-1.84)	0.0002
REC8	0.55(0.40-0.76)	0.0002
C5orf56	0.50(0.35-0.72)	0.0002
CRYL1	0.60(0.46-0.79)	0.0002
KIAA1797	0.49(0.34-0.72)	0.0002
ABCB7	0.52(0.37-0.74)	0.0002
VPS18	0.60(0.46-0.79)	0.0002
CCDC14	1.64(1.26-2.13)	0.0002
FBXW8	1.63(1.26-2.11)	0.0002
ZNF737	0.59(0.45-0.78)	0.0002
C11orf24	1.47(1.20-1.80)	0.0002
PLK2	1.59(1.24-2.03)	0.0002
C9orf100	1.54(1.22-1.95)	0.0002
ZNF563	0.55(0.40-0.76)	0.0002
ERCC5	0.58(0.43-0.77)	0.0002
CEP250	1.48(1.20-1.83)	0.0002
TGFB1I1	1.52(1.22-1.90)	0.0002
CDK5R1	1.53(1.22-1.91)	0.0002
CPPED1	1.67(1.27-2.20)	0.0002
FGF5	2.42(1.51-3.89)	0.0002
GOPC	1.53(1.22-1.92)	0.0002
CD276	1.45(1.19-1.76)	0.0002
C1orf89	0.52(0.37-0.74)	0.0002
DPYD	0.56(0.41-0.76)	0.0002
NCLN	1.61(1.25-2.07)	0.0002
OSGIN2	1.52(1.21-1.90)	0.0002
CHRM5	1.42(1.18-1.71)	0.0002
BARD1	1.55(1.23-1.97)	0.0002
FUNDC2P2	0.61(0.47-0.79)	0.0002
IL18BP	0.53(0.38-0.75)	0.0003
RIBC1	0.51(0.35-0.73)	0.0003
RAB23	1.45(1.19-1.77)	0.0003
UCHL1	1.44(1.19-1.76)	0.0003
MACF1	1.56(1.23-1.99)	0.0003
GAPDH	1.56(1.23-1.99)	0.0003
TAF8	0.51(0.36-0.73)	0.0003
C4orf33	0.57(0.42-0.77)	0.0003
DIP2B	1.53(1.22-1.92)	0.0003
FMR1	0.59(0.45-0.78)	0.0003
TMEM183A	1.61(1.25-2.08)	0.0003
HEXIM2	0.56(0.41-0.77)	0.0003
PAIP2	0.59(0.45-0.79)	0.0003
CBX7	0.56(0.41-0.77)	0.0003
HK1	1.56(1.23-1.98)	0.0003
KGFLP2	0.59(0.44-0.78)	0.0003
FANCA	1.58(1.24-2.03)	0.0003
ETAA1	0.64(0.50-0.81)	0.0003
SLC4A4	0.57(0.42-0.77)	0.0003
ZBTB42	0.57(0.43-0.77)	0.0003
ST6GAL1	0.59(0.44-0.78)	0.0003
MYO10	1.54(1.22-1.94)	0.0003
SMC4	1.72(1.28-2.31)	0.0003
SYNJ2BP	0.48(0.33-0.72)	0.0003
MOAP1	0.56(0.41-0.77)	0.0003
CTHRC1	1.49(1.20-1.85)	0.0003
TNFSF13B	0.53(0.38-0.75)	0.0003
LYRM5	0.59(0.44-0.78)	0.0003
NAV1	1.55(1.22-1.96)	0.0003
CYB5D1	0.60(0.46-0.79)	0.0003
AP1G2	0.60(0.45-0.79)	0.0003
TBKBP1	1.58(1.23-2.02)	0.0003
FRMD4B	0.54(0.38-0.75)	0.0003
ADHFE1	0.56(0.41-0.77)	0.0003
CASC5	1.45(1.18-1.77)	0.0003
HIST1H2BC	0.42(0.26-0.67)	0.0003
IMPDH1	1.49(1.20-1.84)	0.0003
HEXDC	0.55(0.40-0.76)	0.0003
C3	0.56(0.41-0.77)	0.0003
TUBG1	1.44(1.18-1.76)	0.0003
MYO9B	1.51(1.21-1.89)	0.0003
ZNF473	1.53(1.22-1.94)	0.0003
LSP1P5	1.60(1.24-2.08)	0.0003
ALDH2	0.53(0.37-0.75)	0.0003
EP400	1.58(1.23-2.03)	0.0003
CHP	0.60(0.46-0.79)	0.0003
RDM1	1.50(1.20-1.86)	0.0003
WEE1	1.47(1.19-1.82)	0.0003
SHOX2	1.51(1.21-1.89)	0.0003
DTYMK	1.53(1.21-1.93)	0.0003
RAB3B	1.48(1.19-1.82)	0.0003
WDR1	1.68(1.27-2.24)	0.0003
GTF2IRD2	0.55(0.40-0.76)	0.0003
CHST4	0.32(0.17-0.60)	0.0003
C15orf57	0.64(0.50-0.81)	0.0003
ADAM17	1.68(1.26-2.23)	0.0003
ORAI2	1.58(1.23-2.04)	0.0003
C7orf11	1.52(1.21-1.90)	0.0003
MAPK12	1.57(1.23-2.01)	0.0003
HDGFL3	1.58(1.23-2.02)	0.0003
YKT6	1.53(1.21-1.92)	0.0003
MYD88	0.59(0.44-0.79)	0.0003
INCENP	1.56(1.23-2.00)	0.0003
CSE1L	1.48(1.19-1.83)	0.0003
PROCR	0.61(0.46-0.80)	0.0003
TAF6	1.56(1.22-2.00)	0.0003
ZDHHC18	1.48(1.19-1.83)	0.0003
CPEB3	0.49(0.34-0.73)	0.0003
ERAP1	0.56(0.40-0.77)	0.0003
RAB40A	0.60(0.45-0.79)	0.0003
BTN3A2	0.59(0.44-0.79)	0.0003
IFIT5	0.62(0.48-0.81)	0.0004
44815	1.45(1.18-1.78)	0.0004
KIF7	1.49(1.20-1.85)	0.0004
NAPEPLD	0.54(0.39-0.76)	0.0004
LRRC3	1.62(1.24-2.12)	0.0004
THBS2	1.48(1.19-1.83)	0.0004
OIP5	1.54(1.22-1.96)	0.0004
ERO1L	1.60(1.24-2.07)	0.0004
FDFT1	1.53(1.21-1.94)	0.0004
RMI1	1.56(1.22-1.99)	0.0004
DDX60	0.50(0.34-0.73)	0.0004
YARS2	1.89(1.33-2.68)	0.0004
SNRPF	1.58(1.23-2.04)	0.0004
PAQR7	0.50(0.34-0.73)	0.0004
GTF2B	0.62(0.48-0.81)	0.0004
VCL	1.57(1.23-2.02)	0.0004
EPHX1	0.52(0.36-0.75)	0.0004
FGF7	0.58(0.42-0.78)	0.0004
VAMP2	0.53(0.38-0.75)	0.0004
CELSR1	1.57(1.22-2.01)	0.0004
ZNF429	0.57(0.42-0.78)	0.0004
AGFG2	0.54(0.38-0.76)	0.0004
DDX58	0.59(0.44-0.79)	0.0004
CBFB	1.37(1.15-1.63)	0.0004
CTSO	0.60(0.46-0.80)	0.0004
CCT2	1.61(1.24-2.11)	0.0004
WDR37	0.62(0.47-0.81)	0.0004
DHODH	0.54(0.38-0.76)	0.0004
EPOR	1.47(1.19-1.81)	0.0004
THOP1	1.42(1.17-1.73)	0.0004
TOR1B	1.69(1.26-2.26)	0.0004
LARP7	0.60(0.45-0.79)	0.0004
MYO1E	1.55(1.22-1.99)	0.0004
QPCTL	1.45(1.18-1.77)	0.0004
DSCC1	1.65(1.25-2.19)	0.0004
KIAA1919	1.56(1.22-2.00)	0.0004
AZI2	0.59(0.44-0.79)	0.0004
IFRD1	1.50(1.20-1.87)	0.0004
KCNH1	1.43(1.17-1.75)	0.0004
PTTG1	1.39(1.16-1.66)	0.0004
QSOX2	1.43(1.17-1.74)	0.0004
NRAS	1.71(1.27-2.30)	0.0004
ZNF32	0.56(0.41-0.77)	0.0004
PIF1	1.38(1.15-1.65)	0.0004
ERGIC2	1.61(1.24-2.10)	0.0004
ZYX	1.60(1.23-2.08)	0.0004
CSPG5	1.54(1.21-1.97)	0.0004
XKR6	1.65(1.25-2.18)	0.0004
MCM6	1.63(1.24-2.13)	0.0004
DNAJB4	1.55(1.21-1.97)	0.0004
MCM7	1.42(1.17-1.73)	0.0004
RCC1	1.59(1.23-2.05)	0.0004
GTF2IRD2B	0.54(0.38-0.76)	0.0004
POLI	0.62(0.48-0.81)	0.0004
SORBS2	0.56(0.41-0.78)	0.0004
PMEPA1	1.53(1.21-1.93)	0.0004
KCTD2	0.54(0.39-0.76)	0.0004
TIMP2	1.67(1.25-2.21)	0.0004
SLC9A3R1	0.59(0.44-0.79)	0.0004
ECE1	1.52(1.20-1.92)	0.0004
ZC3H12B	0.62(0.48-0.81)	0.0004
CDKN2C	1.40(1.16-1.68)	0.0005
COPZ2	1.51(1.20-1.89)	0.0005
GALNT7	1.57(1.22-2.02)	0.0005
GALNT12	0.63(0.48-0.81)	0.0005
GGH	1.44(1.17-1.77)	0.0005
LEPREL2	1.45(1.18-1.79)	0.0005
MTBP	1.53(1.21-1.94)	0.0005
ADH1B	0.41(0.25-0.68)	0.0005
OLFML1	0.59(0.44-0.79)	0.0005
RUVBL2	1.44(1.17-1.77)	0.0005
CHPF2	1.52(1.20-1.93)	0.0005
CBR4	0.61(0.46-0.80)	0.0005
MUC16	0.58(0.43-0.79)	0.0005
HSD17B8	0.61(0.46-0.80)	0.0005
LCMT2	0.61(0.46-0.80)	0.0005
AXL	1.52(1.20-1.91)	0.0005
CHFR	1.53(1.20-1.93)	0.0005
H2AFV	1.52(1.20-1.91)	0.0005
PAICS	1.62(1.24-2.12)	0.0005
PRMT1	1.57(1.22-2.03)	0.0005
BDNFOS	0.59(0.44-0.79)	0.0005
GPR161	1.42(1.17-1.73)	0.0005
NRP2	1.53(1.21-1.95)	0.0005
PLEKHA7	0.57(0.41-0.78)	0.0005
C11orf71	0.54(0.39-0.77)	0.0005
FBXO2	0.53(0.37-0.76)	0.0005
SEC14L2	1.49(1.19-1.86)	0.0005
TOPORS	0.64(0.50-0.82)	0.0005
FXYD5	1.55(1.21-1.99)	0.0005
RSAD2	0.58(0.43-0.79)	0.0005
FBXO18	0.57(0.42-0.78)	0.0005
PSMD3	1.44(1.17-1.76)	0.0005
HPRT1	1.59(1.22-2.06)	0.0005
STMN1	1.45(1.18-1.79)	0.0005
FUNDC2	0.58(0.42-0.79)	0.0005
AP2B1	1.36(1.15-1.62)	0.0005
DSC2	1.50(1.20-1.89)	0.0005
NPR1	0.59(0.44-0.79)	0.0005
OSTalpha	0.56(0.40-0.78)	0.0005
DCPS	1.48(1.19-1.86)	0.0005
GNA12	1.49(1.19-1.86)	0.0005
C3orf58	1.49(1.19-1.86)	0.0005
CREB5	1.43(1.17-1.75)	0.0005
APOM	0.58(0.43-0.79)	0.0005
CPT2	0.60(0.45-0.80)	0.0005
ACOX2	0.60(0.45-0.80)	0.0005
PUS7	1.47(1.18-1.83)	0.0005
INTS10	1.61(1.23-2.11)	0.0005
C16orf61	1.57(1.22-2.02)	0.0005
TMEM97	1.62(1.23-2.12)	0.0005
LOC653501	0.61(0.46-0.80)	0.0005
MAP7D1	1.53(1.20-1.94)	0.0005
SSTR1	0.48(0.32-0.73)	0.0005
SH3BGRL3	1.55(1.21-1.99)	0.0005
ODF2	1.59(1.22-2.06)	0.0005
DCBLD2	1.51(1.19-1.90)	0.0005
POFUT1	1.47(1.18-1.82)	0.0005
TCTA	0.61(0.46-0.81)	0.0005
YES1	1.51(1.19-1.90)	0.0005
PDHB	0.64(0.49-0.82)	0.0005
FAP	1.48(1.18-1.85)	0.0005
COQ7	0.58(0.43-0.79)	0.0005
SLC38A10	0.60(0.45-0.80)	0.0005
DHX29	0.60(0.45-0.80)	0.0005
PLEKHG3	0.64(0.50-0.83)	0.0005
EDIL3	1.53(1.20-1.94)	0.0006
SMARCD1	1.56(1.21-2.00)	0.0006
IFIH1	0.58(0.43-0.79)	0.0006
SLC24A3	0.57(0.41-0.78)	0.0006
PSRC1	1.39(1.15-1.67)	0.0006
ARAP3	1.45(1.17-1.80)	0.0006
CTDSP1	0.61(0.46-0.81)	0.0006
ACAA1	0.63(0.49-0.82)	0.0006
LRP12	1.65(1.24-2.19)	0.0006
PSME1	0.59(0.44-0.80)	0.0006
VIPR2	0.44(0.28-0.70)	0.0006
ARTN	1.49(1.19-1.87)	0.0006
C6orf182	1.48(1.18-1.84)	0.0006
PAPPA	1.49(1.19-1.87)	0.0006
WDR67	1.61(1.23-2.11)	0.0006
TULP4	1.55(1.21-1.99)	0.0006
ATP8A1	0.42(0.25-0.69)	0.0006
ALS2	1.64(1.24-2.17)	0.0006
POFUT2	1.45(1.17-1.79)	0.0006
C14orf145	1.68(1.25-2.26)	0.0006
SLC39A10	1.45(1.17-1.79)	0.0006
NAP1L2	0.57(0.42-0.79)	0.0006
TAPBPL	0.60(0.45-0.80)	0.0006
TOMM34	1.52(1.20-1.93)	0.0006
TUSC3	1.64(1.24-2.17)	0.0006
TMEM59	0.58(0.43-0.79)	0.0006
FOXO4	0.22(0.09-0.52)	0.0006
AK3	0.62(0.47-0.81)	0.0006
CASP9	0.59(0.44-0.80)	0.0006
FAM160B1	0.60(0.44-0.80)	0.0006
NUDT16P1	0.59(0.44-0.80)	0.0006
RP1L1	1.65(1.24-2.20)	0.0006
HCG26	0.59(0.44-0.80)	0.0006
BTBD12	1.55(1.21-1.99)	0.0006
TMC7	1.52(1.20-1.93)	0.0006
ZC4H2	0.65(0.51-0.83)	0.0006
NT5E	1.52(1.20-1.93)	0.0006
CCDC6	0.62(0.47-0.81)	0.0006
MEX3D	1.50(1.19-1.90)	0.0006
NASP	1.54(1.20-1.98)	0.0006
NRG4	0.63(0.48-0.82)	0.0006
RBL1	1.42(1.16-1.74)	0.0006
MAPK11	1.42(1.16-1.74)	0.0006
SLC7A1	1.58(1.21-2.05)	0.0006
PLOD3	1.50(1.19-1.88)	0.0006
TMEM80	0.56(0.40-0.78)	0.0006
SLFN13	1.57(1.21-2.03)	0.0006
HMGA1	1.42(1.16-1.73)	0.0006
DNAJC30	0.59(0.43-0.80)	0.0006
LCLAT1	1.65(1.24-2.20)	0.0006
BBS12	0.63(0.48-0.82)	0.0006
MXRA7	1.53(1.20-1.95)	0.0006
SH3TC1	1.48(1.18-1.86)	0.0006
FAR1	1.53(1.20-1.95)	0.0006
TRIM34	0.64(0.50-0.83)	0.0006
GMPR2	0.61(0.45-0.81)	0.0006
COBL	0.61(0.45-0.81)	0.0006
FSTL3	1.49(1.18-1.87)	0.0006
NDUFB5	0.60(0.45-0.80)	0.0006
PLEC	1.50(1.19-1.90)	0.0006
CHTF18	1.48(1.18-1.85)	0.0007
CFI	0.63(0.48-0.82)	0.0007
TNFRSF6B	1.69(1.25-2.28)	0.0007
SCN9A	1.41(1.16-1.72)	0.0007
PVRL1	1.59(1.22-2.08)	0.0007
MLLT11	1.37(1.14-1.64)	0.0007
DHRS12	0.57(0.42-0.79)	0.0007
C9orf110	1.64(1.23-2.19)	0.0007
APCDD1L	1.87(1.30-2.67)	0.0007
TCP11L1	1.61(1.22-2.11)	0.0007
SLC39A13	1.50(1.19-1.89)	0.0007
HRASLS5	0.52(0.36-0.76)	0.0007
WDR44	0.59(0.43-0.80)	0.0007
CCBE1	1.68(1.24-2.26)	0.0007
PIGV	0.62(0.47-0.82)	0.0007
SFXN4	0.59(0.43-0.80)	0.0007
ROBO1	1.60(1.22-2.10)	0.0007
SGTB	1.51(1.19-1.91)	0.0007
HCP5	0.59(0.43-0.80)	0.0007
KLK11	0.61(0.45-0.81)	0.0007
CATSPER3	0.58(0.42-0.79)	0.0007
CBL	1.54(1.20-1.98)	0.0007
0	1.57(1.21-2.04)	0.0007
AVEN	1.50(1.19-1.91)	0.0007
TTL	1.59(1.22-2.08)	0.0007
TRAF2	1.49(1.19-1.89)	0.0007
ABLIM1	0.47(0.31-0.73)	0.0007
SCN8A	1.47(1.18-1.83)	0.0007
NAA25	1.64(1.23-2.18)	0.0007
FIBCD1	1.63(1.23-2.16)	0.0007
CLSPN	1.61(1.22-2.12)	0.0007
PBX4	1.51(1.19-1.91)	0.0007
ZMYND19	1.51(1.19-1.92)	0.0007
SBSN	1.45(1.17-1.79)	0.0007
GPX7	1.45(1.17-1.80)	0.0007
ZDHHC11	1.46(1.17-1.82)	0.0007
MUDENG	0.60(0.45-0.81)	0.0007
C8orf83	0.59(0.43-0.80)	0.0007
IGBP1	0.61(0.45-0.81)	0.0007
ZNF680	0.59(0.43-0.80)	0.0007
NUTF2	1.50(1.19-1.90)	0.0007
PRR15L	0.56(0.40-0.78)	0.0007
RCN1	1.53(1.20-1.96)	0.0007
DENND5A	1.51(1.19-1.92)	0.0007
ACBD4	0.56(0.40-0.79)	0.0007
HN1L	1.52(1.19-1.94)	0.0007
C1RL	0.55(0.39-0.78)	0.0007
VIM	1.41(1.16-1.73)	0.0007
CDK2	1.59(1.22-2.08)	0.0007
HPS6	0.63(0.48-0.82)	0.0007
DNAJC27	0.63(0.48-0.82)	0.0007
BVES	1.63(1.23-2.16)	0.0007
RILPL1	1.53(1.19-1.95)	0.0007
LRP8	1.47(1.18-1.85)	0.0007
IMP3	0.58(0.42-0.80)	0.0007
ARSJ	1.80(1.28-2.54)	0.0008
ZNF587	1.55(1.20-2.00)	0.0008
RMND5B	0.61(0.45-0.81)	0.0008
C1R	0.62(0.47-0.82)	0.0008
FAT1	1.50(1.19-1.91)	0.0008
FAM82B	0.62(0.46-0.82)	0.0008
CBLN3	0.54(0.38-0.78)	0.0008
GAS2L3	1.41(1.15-1.72)	0.0008
TRMT2B	0.67(0.53-0.85)	0.0008
SNX14	1.51(1.19-1.92)	0.0008
PTBP1	1.60(1.22-2.09)	0.0008
C6orf141	1.75(1.26-2.42)	0.0008
TRIP10	1.43(1.16-1.76)	0.0008
ACSF2	0.61(0.45-0.81)	0.0008
KIAA0174	0.64(0.49-0.83)	0.0008
PRIMA1	0.36(0.20-0.66)	0.0008
NRG1	1.38(1.14-1.66)	0.0008
SLC19A3	0.60(0.45-0.81)	0.0008
ECHDC2	0.59(0.43-0.80)	0.0008
KCNQ1OT1	1.52(1.19-1.94)	0.0008
HPX	1.49(1.18-1.89)	0.0008
PCMT1	1.47(1.17-1.85)	0.0008
VARS2	0.62(0.47-0.82)	0.0008
PYGB	1.59(1.21-2.09)	0.0008
CLN8	1.53(1.19-1.96)	0.0008
THNSL2	0.62(0.47-0.82)	0.0008
RP9	1.42(1.16-1.74)	0.0008
ARHGEF19	1.53(1.19-1.97)	0.0008
SNX33	0.62(0.46-0.82)	0.0008
HERC6	0.59(0.44-0.81)	0.0008
UBE2E3	1.56(1.20-2.02)	0.0008
DDX24	0.61(0.46-0.82)	0.0008
SCRN2	0.56(0.40-0.79)	0.0008
THAP6	0.63(0.48-0.82)	0.0008
VSIG10	1.47(1.17-1.85)	0.0008
NT5C3	0.61(0.46-0.82)	0.0008
NFE2	0.60(0.44-0.81)	0.0008
CEP120	0.61(0.46-0.82)	0.0008
CLDND1	1.58(1.21-2.06)	0.0008
C21orf63	0.60(0.45-0.81)	0.0008
C6orf130	0.64(0.49-0.83)	0.0008
RND3	1.52(1.19-1.95)	0.0009
HOMEZ	0.62(0.47-0.82)	0.0009
SCP2	0.58(0.42-0.80)	0.0009
OSBPL3	1.47(1.17-1.85)	0.0009
TSG101	0.61(0.46-0.82)	0.0009
RAET1E	0.61(0.46-0.82)	0.0009
C12orf26	0.44(0.28-0.72)	0.0009
SERPING1	0.57(0.41-0.80)	0.0009
TLR2	0.62(0.46-0.82)	0.0009
GEMIN8	0.58(0.42-0.80)	0.0009
ZBED4	1.54(1.20-1.99)	0.0009
TRIO	1.49(1.18-1.89)	0.0009
CIDECP	1.51(1.19-1.93)	0.0009
C12orf32	1.50(1.18-1.90)	0.0009
CCND2	0.51(0.34-0.76)	0.0009
KCNMB4	1.50(1.18-1.90)	0.0009
ZNF419	1.52(1.19-1.95)	0.0009
DCLRE1B	1.54(1.19-1.98)	0.0009
TNKS1BP1	0.62(0.47-0.82)	0.0009
IGF2R	1.56(1.20-2.03)	0.0009
IVNS1ABP	1.48(1.18-1.87)	0.0009
PRR16	1.51(1.18-1.92)	0.0009
KNDC1	0.63(0.48-0.83)	0.0009
ATP2A2	1.66(1.23-2.25)	0.0009
CDT1	1.36(1.13-1.63)	0.0009
SPIN4	1.48(1.18-1.87)	0.0009
MTHFD1	1.52(1.19-1.95)	0.0009
LUZP1	1.51(1.18-1.92)	0.0009
RIT1	1.47(1.17-1.85)	0.0009
KIAA0141	0.58(0.42-0.80)	0.0009
MAPK3	0.49(0.32-0.75)	0.0009
JPH1	1.52(1.19-1.95)	0.0009
TBCD	1.45(1.16-1.81)	0.0009
ASPRV1	0.58(0.42-0.80)	0.0009
PAQR4	1.34(1.13-1.60)	0.0009
PTGS1	0.57(0.41-0.80)	0.0010
KIAA1033	1.55(1.20-2.01)	0.0010
INO80	0.66(0.52-0.85)	0.0010
RBKS	0.59(0.44-0.81)	0.0010
SNX2	0.62(0.46-0.82)	0.0010
SRPK1	1.42(1.15-1.74)	0.0010
WDR89	0.63(0.48-0.83)	0.0010
ZNF136	0.62(0.46-0.82)	0.0010
LINC00689	0.42(0.25-0.70)	0.0010
PL-5283	1.63(1.22-2.18)	0.0010
FAM117A	0.65(0.50-0.84)	0.0010
TBCC	0.64(0.49-0.83)	0.0010
RFXAP	0.62(0.46-0.82)	0.0010
INPP5B	0.57(0.41-0.80)	0.0010
LASP1	1.42(1.15-1.76)	0.0010
OXTR	1.47(1.17-1.85)	0.0010
SMARCC1	1.53(1.19-1.97)	0.0010
RRM1	1.57(1.20-2.05)	0.0010
FTSJD2	0.65(0.50-0.84)	0.0010
SLC9A1	1.54(1.19-1.99)	0.0010
FAM83D	1.38(1.14-1.68)	0.0010
C9orf68	0.59(0.43-0.81)	0.0010
DMPK	1.47(1.17-1.86)	0.0010
TBC1D2B	0.61(0.45-0.82)	0.0010
GDF11	1.45(1.16-1.82)	0.0010
RPLP0P2	1.41(1.15-1.73)	0.0010
MCEE	0.65(0.51-0.84)	0.0010
TTC22	0.54(0.37-0.78)	0.0010
IRF2	0.64(0.48-0.83)	0.0010
NICN1	0.60(0.45-0.82)	0.0010
FLNC	1.60(1.21-2.12)	0.0010
C11orf54	0.56(0.39-0.79)	0.0010
SDC1	1.40(1.15-1.72)	0.0010
PAQR3	1.63(1.22-2.19)	0.0010
GDPD5	0.58(0.42-0.80)	0.0010
CCBL2	0.62(0.46-0.82)	0.0010
GALNT4	0.59(0.43-0.81)	0.0010
ATL1	0.60(0.44-0.81)	0.0010
MTMR9	1.50(1.18-1.92)	0.0010
PDZD2	0.60(0.44-0.81)	0.0010
IGFBP3	1.44(1.16-1.80)	0.0011
TIGD2	1.59(1.20-2.09)	0.0011
CACNB3	1.52(1.18-1.96)	0.0011
SATB2	1.33(1.12-1.57)	0.0011
MGC21881	0.49(0.32-0.75)	0.0011
SGSM1	0.59(0.43-0.81)	0.0011
TPM1	1.49(1.17-1.90)	0.0011
S100A11	1.49(1.17-1.90)	0.0011
STXBP5	1.56(1.20-2.04)	0.0011
FHOD1	1.43(1.15-1.78)	0.0011
PLXND1	1.40(1.14-1.72)	0.0011
SRPK2	1.48(1.17-1.87)	0.0011
PRKAB2	1.51(1.18-1.94)	0.0011
PPP3CB	0.63(0.47-0.83)	0.0011
KLHDC2	0.65(0.50-0.84)	0.0011
MLF1IP	1.51(1.18-1.93)	0.0011
KLC2	1.54(1.19-1.99)	0.0011
TAF7	0.62(0.46-0.83)	0.0011
C20orf195	1.52(1.18-1.96)	0.0011
SIRT5	0.62(0.47-0.83)	0.0011
DUSP14	1.47(1.17-1.85)	0.0011
ZNF595	0.50(0.33-0.76)	0.0011
CCDC77	1.58(1.20-2.08)	0.0011
C13orf31	1.38(1.14-1.68)	0.0011
TNK1	0.61(0.46-0.82)	0.0011
ROR2	0.67(0.53-0.85)	0.0011
CASP8AP2	1.40(1.14-1.71)	0.0011
APC2	1.40(1.14-1.71)	0.0011
ZCCHC5	1.46(1.16-1.83)	0.0011
TNFAIP8L3	0.64(0.49-0.84)	0.0011
CCNDBP1	0.62(0.47-0.83)	0.0011
NUDT13	0.60(0.44-0.81)	0.0011
UQCRC2	0.62(0.47-0.83)	0.0012
HBP1	0.65(0.50-0.84)	0.0012
IPO9	1.38(1.14-1.68)	0.0012
H2AFB1	1.50(1.18-1.92)	0.0012
DHX58	0.65(0.50-0.84)	0.0012
ASPA	0.55(0.38-0.79)	0.0012
TSPAN4	0.61(0.45-0.82)	0.0012
PSMB8	0.62(0.47-0.83)	0.0012
CHAC2	1.58(1.20-2.09)	0.0012
ZBTB47	0.65(0.50-0.84)	0.0012
USP54	1.52(1.18-1.96)	0.0012
KBTBD3	0.63(0.48-0.83)	0.0012
ZNF789	1.58(1.20-2.09)	0.0012
CCNE1	1.42(1.15-1.75)	0.0012
ASAP2	1.53(1.18-1.98)	0.0012
C1S	0.64(0.49-0.84)	0.0012
COL5A2	1.38(1.13-1.67)	0.0012
NFX1	0.65(0.50-0.84)	0.0012
MCM5	1.40(1.14-1.72)	0.0012
RHEBL1	1.38(1.14-1.68)	0.0012
SRGAP1	1.36(1.13-1.64)	0.0012
DLG2	0.58(0.42-0.81)	0.0012
THY1	1.48(1.17-1.87)	0.0012
PEX19	0.62(0.46-0.83)	0.0012
ALDH18A1	1.55(1.19-2.03)	0.0012
DHFRL1	0.63(0.48-0.84)	0.0012
RNASEH2A	1.39(1.14-1.70)	0.0012
TRIM59	1.45(1.16-1.82)	0.0013
MTCH2	1.48(1.17-1.87)	0.0013
MRAS	1.50(1.17-1.91)	0.0013
FBN1	1.49(1.17-1.90)	0.0013
NOVA2	1.42(1.15-1.76)	0.0013
NUDT12	0.60(0.43-0.82)	0.0013
RBP4	0.47(0.30-0.74)	0.0013
ZNF181	0.58(0.41-0.81)	0.0013
NDST1	1.48(1.17-1.88)	0.0013
SFXN3	1.48(1.17-1.88)	0.0013
NTNG1	0.61(0.45-0.82)	0.0013
PPM1G	1.58(1.20-2.09)	0.0013
CCDC64	0.65(0.50-0.85)	0.0013
USP6NL	0.62(0.47-0.83)	0.0013
CPSF1	1.43(1.15-1.78)	0.0013
DCAF6	0.65(0.50-0.84)	0.0013
PJA2	0.66(0.52-0.85)	0.0013
ARMCX2	0.61(0.45-0.83)	0.0013
